# Supplementary material for: EPDR1 Links Fibroblast Dysfunction to Disease Severity in Idiopathic Pulmonary Fibrosis
Source: Cells. 2025 Sep 28;14(19):1515. doi: 10.3390/cells14191515 (PMC12523719; doi:10.3390/cells14191515)
Supplement: Supplementary file 1 [file cells-14-01515-s001.zip]

Archive with 1 entries (1 files):
- cells-3873122-supplementary.pdf
